# Supplementary material for: Life-Cycle Risk Assessment of Second-Generation Cellulose Nanomaterials
Source: Nanomaterials (Basel). 2025 Feb 4;15(3):238. doi: 10.3390/nano15030238 (PMC11819754; doi:10.3390/nano15030238)
Supplement: Supplementary file 1 [file nanomaterials-15-00238-s001.zip]

Archive with 1 entries (1 files):
- nanomaterials-3412952-supplementary.pdf
